# Supplementary material for: RiTex: Harmonization of Radiomic Features Based on Riemannian Geometry
Source: J Imaging. 2026 Jun 17;12(6):264. doi: 10.3390/jimaging12060264 (PMC13302101; doi:10.3390/jimaging12060264)
Supplement: Supplementary file 1 [file jimaging-12-00264-s001.zip]

Archive with 5 entries (4 files):
- Supplementary Tables/
- Supplementary Tables/TableS1.xlsx
- Supplementary Tables/TableS2.xlsx
- Supplementary Tables/TableS3.xlsx
- Supplementary Tables/TableS4.xlsx
