# Supplementary material for: RiTex: Harmonization of Radiomic Features Based on Riemannian Geometry
Source: J Imaging. 2026 Jun 17;12(6):264. doi: 10.3390/jimaging12060264 (PMC13302101; doi:10.3390/jimaging12060264)
Supplement: Supplementary file 1 [file jimaging-12-00264-s001.zip › Supplementary Tables/TableS1.xlsx]

## Sheet: Лист1
dataset	status	n	p	n_batches	ritex_params	ritex_J	combat_bio_mean	combat_batch_mean	combat_bio_sd	combat_batch_sd	combat_time_mean	covbat_bio_mean	covbat_batch_mean	covbat_bio_sd	covbat_batch_sd	covbat_time_mean	ritex_bio_mean	ritex_batch_mean	ritex_bio_sd	ritex_batch_sd	ritex_time_mean	ritex_no_frechet_bio_mean	ritex_no_frechet_batch_mean	ritex_no_frechet_bio_sd	ritex_no_frechet_batch_sd	ritex_no_frechet_time_mean	ritex_no_lw_bio_mean	ritex_no_lw_batch_mean	ritex_no_lw_bio_sd	ritex_no_lw_batch_sd	ritex_no_lw_time_mean	wilcoxon_bio_p	wilcoxon_batch_p	elapsed_sec	bio_p_holm	bio_p_BH	bio_sig_BH	batch_p_holm	batch_p_BH	batch_sig_BH
Ahn2021	ok	114	108	2	{'n_components': 15, 'k_features': 50, 'lmbda': 0.7, 'alpha': 0.2}	0.9188985535734762	0.39460317460317457	1.0	0.17688931429583793	0.0	0.07230901679999988	0.4045238095238095	1.0	0.1617209637308018	0.0	0.07847659099993506	0.48761904761904756	0.5681818181818182	0.19611908885409796	0.15955120200940723	0.06721218059997228	0.4976190476190476	0.5803030303030304	0.15025849529495242	0.13585764709975695	0.049696373799997674	0.4450793650793651	0.6287878787878788	0.17407479776630258	0.20027656625149853	0.10355633320002652	0.556640625	0.001953125	13.704991560000053	1.0	0.7952008928571429	False	0.09765625	0.002639358108108108	True
Arita2018	ok	168	683	2	{'n_components': 20, 'k_features': 100, 'lmbda': 0.5, 'alpha': 0.2}	0.7900720269141321	0.6802651515151515	0.9764705882352942	0.1332793319726981	0.030376339970254258	0.22449368730001423	0.7004545454545454	0.9941176470588236	0.13695727499465607	0.018601633295108118	0.3519519169999967	0.7395833333333334	0.41139705882352934	0.12107147379823527	0.12085160244503694	0.09564980140005445	0.7313636363636363	0.4286764705882353	0.13562848976522718	0.11744519037088476	0.04204815440000402	0.7467803030303031	0.5463235294117647	0.1621234984026462	0.11941079879837298	0.9684748491000164	0.275390625	0.001953125	16.30151152999997	1.0	0.57373046875	False	0.09765625	0.002639358108108108	True
BraTS-2021	ok	577	4060	2	{'n_components': 20, 'k_features': 150, 'lmbda': 0.3, 'alpha': 0.1}	0.94787247908891	0.6389104551152102	1.0	0.03962815170821869	0.0	12.579364844099974	0.6426178427962659	1.0	0.042302534224373974	0.0	28.010092326300015	0.5705073783725989	0.6464609800362976	0.07892883236655313	0.05182080592950738	0.13331142659999387	0.5718001322463817	0.6291288566243194	0.0769059517064469	0.04830675092001607	0.06916937730002246	0.5671802555252556	0.6773744706594071	0.08545899091203966	0.0623517565885103	0.14330186779998258	0.02734375	0.001953125	225.60624071100005	1.0	0.1708984375	False	0.09765625	0.002639358108108108	True
Brancato2023	ok	58	2380	2	{'n_components': 20, 'k_features': 50, 'lmbda': 0.7, 'alpha': 0.05}	0.7817519811522811	0.8645833333333333	1.0	0.22593470118052003	0.0	0.18211763379999865	0.7791666666666667	1.0	0.2620918343436698	0.0	0.08945060250002826	0.6694444444444444	0.5366666666666667	0.27128207521822206	0.23646052576891896	0.024209195899970837	0.6777777777777778	0.5533333333333333	0.23275575192649842	0.21210293331537794	0.017617729899984624	0.607638888888889	0.5033333333333333	0.15853524325496038	0.1808416536744334	0.1373741803999792	0.1953125	0.001953125	9.42350235899994	1.0	0.4483309659090909	False	0.09765625	0.002639358108108108	True
C4KC-KiTS	ok	70	315	2	{'n_components': 20, 'k_features': 150, 'lmbda': 0.3, 'alpha': 0.1}	0.7506469979296067	0.6175	0.9571428571428573	0.24690835256811633	0.06900655593423545	0.031296406000001296	0.6091666666666666	0.9714285714285715	0.25568988015722255	0.06023386019368344	0.042392137399974675	0.5483333333333333	0.5	0.2629896960850626	0.20481726826291968	0.07486506230000031	0.55	0.5142857142857142	0.2878185299330804	0.16768397011103817	0.024090224800011127	0.5383333333333333	0.5428571428571428	0.24920243147259186	0.14754222271266354	1.1817529219000562	0.4140625	0.001953125	10.359766000000036	1.0	0.72265625	False	0.09765625	0.002639358108108108	True
Colorectal-Liver-Metastases	ok	90	525	2	{'n_components': 20, 'k_features': 50, 'lmbda': 0.7, 'alpha': 0.05}	0.7629385964912281	0.49642857142857144	1.0	0.305235866569384	0.0	0.0431054339000184	0.4875	1.0	0.29258238175491474	0.0	0.05884415339996849	0.39464285714285713	0.6	0.25048846837552347	0.2042081296605959	0.023539341600007903	0.3392857142857143	0.6444444444444444	0.24971639242146465	0.23306863292670035	0.013301834000071722	0.5285714285714285	0.5333333333333334	0.21563727207181965	0.18739423171368175	0.1293739982999796	0.47265625	0.001953125	5.2793617959998755	1.0	0.738525390625	False	0.09765625	0.002639358108108108	True
Dai2023	ok	119	851	2	{'n_components': 15, 'k_features': 50, 'lmbda': 0.7, 'alpha': 0.2}	0.898592868232337	0.7466435185185184	1.0	0.1809099234981211	0.0	0.2341557386999739	0.7356134259259259	1.0	0.16186204588654135	0.0	0.2756535626000186	0.8118981481481482	0.7560606060606061	0.1261178865495592	0.10023693998897427	0.03736184490001051	0.8207407407407408	0.7560606060606061	0.12567017609735975	0.08343275367184527	0.02625730120000753	0.7925231481481482	0.7318181818181818	0.1527072278340044	0.10089640065399831	0.17572271059998457	0.197265625	0.001953125	8.157416555999816	1.0	0.4483309659090909	False	0.09765625	0.002639358108108108	True
Deng2023	ok	261	225	2	{'n_components': 15, 'k_features': 100, 'lmbda': 0.3, 'alpha': 0.05}	0.8251404991435569	0.7419240196078432	0.9923076923076923	0.13901617347961967	0.016216808513683983	0.07253046179998819	0.7343300653594771	0.9961538461538462	0.14829174850472496	0.01216260638526299	0.12588572819995533	0.7950612745098039	0.6401709401709401	0.11347563500307542	0.1043645392161686	0.04414839299995492	0.8044812091503267	0.6512820512820513	0.1128940352744802	0.08413486975948523	0.020237394199989468	0.798999183006536	0.601994301994302	0.12160090034190091	0.08398036969612563	0.044486990699965645	0.375	0.001953125	5.199207950000073	1.0	0.6944444444444444	False	0.09765625	0.002639358108108108	True
Dong2022	ok	279	851	2	{'n_components': 15, 'k_features': 50, 'lmbda': 0.7, 'alpha': 0.2}	0.8734097838699356	0.8854317111459968	1.0	0.07100498683533106	0.0	0.4303400196999746	0.8394597069597071	0.9964285714285716	0.05529052419557192	0.011293848786315635	0.33682702299995526	0.6665567765567765	0.6341269841269841	0.05429850281955773	0.13007159297698972	0.050363719899974055	0.6656985871271586	0.637962962962963	0.04849676584592555	0.09294057814108832	0.03202836550003667	0.6626923076923077	0.6411375661375661	0.04657607047481337	0.09151776005739917	0.03817083689998526	0.001953125	0.001953125	8.793345700999907	0.09765625	0.048828125	True	0.09765625	0.002639358108108108	True
Fusco2022	ok	54	192	2	{'n_components': 10, 'k_features': 100, 'lmbda': 0.7, 'alpha': 0.1}	0.7248677248677249	0.6430555555555556	1.0	0.1805021288476081	0.0	0.03181000609997682	0.6	1.0	0.14593250596181886	0.0	0.028805452799974773	0.5819444444444445	0.51	0.3396047135333175	0.22057724494528969	0.0360234268999875	0.5597222222222221	0.5266666666666666	0.32420962773497236	0.20536026759374085	0.017965967600048316	0.4125	0.4833333333333333	0.24021042015982733	0.18274315781553918	0.4223349577999443	0.7578125	0.001953125	5.6586870420001105	1.0	0.9021577380952381	False	0.09765625	0.002639358108108108	True
Granata2021	ok	88	580	2	{'n_components': 10, 'k_features': 150, 'lmbda': 0.5, 'alpha': 0.2}	0.8312143227815256	0.6075	0.9888888888888889	0.1858912465813158	0.03513641844631534	0.077669926700014	0.6125	1.0	0.15365907428821482	0.0	0.09786120679998475	0.6025	0.5	0.16433789716448377	0.1311092801713546	0.07543137519999163	0.6112500000000001	0.5083333333333334	0.13875062562421517	0.15273568443691055	0.027653481900006226	0.55625	0.6138888888888889	0.2257126061068711	0.12033475256507208	1.24277591069997	0.94921875	0.001953125	11.234226771000067	1.0	0.9685905612244898	False	0.09765625	0.002639358108108108	True
Granata2024	ok	51	851	2	{'n_components': 10, 'k_features': 100, 'lmbda': 0.7, 'alpha': 0.1}	0.6628760816067317	0.5583333333333333	0.9800000000000001	0.29930474993446615	0.06324555320336758	0.0395568729000388	0.5666666666666667	0.9800000000000001	0.2854496128592251	0.06324555320336758	0.047210735099974956	0.8416666666666666	0.38333333333333336	0.21677347794585192	0.24608038433722335	0.03602426910001668	0.8666666666666666	0.39	0.21942686286812776	0.2024845673131659	0.017689173599978857	0.6041666666666666	0.53	0.3722895876022281	0.1888562063228706	0.41686722139997984	0.0078125	0.001953125	6.458883544999935	0.359375	0.06510416666666667	False	0.09765625	0.002639358108108108	True
HCC-TACE-Seg	ok	84	420	2	{'n_components': 20, 'k_features': 150, 'lmbda': 0.3, 'alpha': 0.1}	0.7602513227513227	0.4714285714285714	1.0	0.24559613253766913	0.0	0.033210645600001955	0.46190476190476193	1.0	0.20044985939762366	0.0	0.0446297437000112	0.32380952380952377	0.49722222222222223	0.2861438569641272	0.08705673535957895	0.06397825780002223	0.36666666666666664	0.4375	0.28278090736855704	0.07557790609867829	0.019545070000003762	0.47380952380952374	0.48611111111111105	0.3091063525930903	0.1904348500111401	0.9713466867999841	0.0625	0.001953125	11.266229806999945	1.0	0.24038461538461536	False	0.09765625	0.002639358108108108	True
HNSCC	ok	93	105	2	{'n_components': 15, 'k_features': 50, 'lmbda': 0.7, 'alpha': 0.2}	0.7471252371916508	0.6642857142857144	0.9888888888888889	0.22029429506827758	0.03513641844631534	0.031676814000024936	0.6579365079365079	1.0	0.24503267596320608	0.0	0.04293155569998817	0.7626984126984127	0.45111111111111113	0.19985192301118176	0.14163458847664734	0.03924108640001123	0.7674603174603174	0.4722222222222222	0.197866974374616	0.17663599392089513	0.024727972799973942	0.7698412698412699	0.4522222222222222	0.16984868697644998	0.16042211123249442	0.17051376080000863	0.140625	0.001953125	4.584626010000193	1.0	0.390625	False	0.09765625	0.002639358108108108	True
Head-Neck-PET-CT	ok	91	210	2	{'n_components': 20, 'k_features': 100, 'lmbda': 0.5, 'alpha': 0.2}	0.7667447306791568	0.7664682539682539	1.0	0.20952575105321392	0.0	0.027061055299986946	0.7386904761904762	1.0	0.22259206830202252	0.0	0.03269869140001447	0.8083333333333333	0.4600000000000001	0.24583289739795347	0.21521036379754357	0.03994667089998529	0.7958333333333334	0.45999999999999996	0.2562699689432364	0.23935212049558674	0.01656634190001114	0.7525793650793652	0.4211111111111111	0.1726027025041398	0.18208139695366488	0.41751359200000027	0.607421875	0.001953125	5.933258296999838	1.0	0.8436414930555556	False	0.09765625	0.002639358108108108	True
Head-Neck-Radiomics-HN1	ok	137	105	2	{'n_components': 20, 'k_features': 50, 'lmbda': 0.3, 'alpha': 0.1}	1.0673686729687688	0.7098214285714285	0.9	0.22766614327873716	0.21081851067789195	0.024057861500023137	0.6946003401360544	0.9	0.2244218810107205	0.21081851067789195	0.03439782199995989	0.7561649659863946	0.870879120879121	0.12372996867033025	0.19846669688802995	0.019221895700002278	0.755017006802721	0.8857142857142858	0.15347203834426998	0.2053700824080745	0.01261914189997242	0.7406037414965987	0.8637362637362637	0.1500850273222287	0.19454998352982283	0.10084594230002039	0.43359375	0.125	3.4290262120000534	1.0	0.72265625	False	0.75	0.1358695652173913	False
Hosny2018A	ok	293	984	2	{'n_components': 20, 'k_features': 100, 'lmbda': 0.7, 'alpha': 0.2}	0.8580632240305331	0.5610096153846154	0.9965517241379309	0.06847672556736101	0.010904405724718538	0.10724721050000881	0.576875	0.9965517241379309	0.07503782563581449	0.010904405724718538	0.12258316059997014	0.5539789377289377	0.49114942528735633	0.0884068221701216	0.08162996875538243	0.04096796410005936	0.5437271062271062	0.5049425287356322	0.07794351889141925	0.10078893441790412	0.02202031680001255	0.5605952380952381	0.5495402298850575	0.12568717264772422	0.06574527321915487	0.08851286750000327	0.921875	0.001953125	8.672323161999884	1.0	0.9602864583333334	False	0.09765625	0.002639358108108108	True
Hosny2018B	ok	207	984	2	{'n_components': 20, 'k_features': 150, 'lmbda': 0.3, 'alpha': 0.1}	0.8314699792960663	0.676842403628118	0.9854761904761904	0.05054403209914812	0.02339453155820645	0.12695853180002814	0.6373044217687076	0.9854761904761904	0.06073135135707851	0.02339453155820645	0.10904470889997811	0.6940164399092972	0.5066666666666666	0.13177266245481015	0.07542438928067174	0.09175741559995458	0.6857426303854876	0.525952380952381	0.1008585426026893	0.07823360113587269	0.03132288259996585	0.6134977324263039	0.5026190476190476	0.15618603302965428	0.09765098200076784	1.2025748568000154	0.42578125	0.001953125	12.23368431300014	1.0	0.72265625	False	0.09765625	0.002639358108108108	True
Hosny2018C	ok	183	984	2	{'n_components': 15, 'k_features': 50, 'lmbda': 0.7, 'alpha': 0.2}	1.161624964049468	0.3658791208791209	0.75	0.1499445191621402	0.26352313834736496	0.7373289068999839	0.33097069597069606	0.75	0.14640304768229917	0.26352313834736496	0.837482784399981	0.4956318681318681	0.7283625730994152	0.10341649734776709	0.24125691441546832	0.02804850060001627	0.49288461538461537	0.7283625730994152	0.08524519132363471	0.24125691441546832	0.01938039250003385	0.48589743589743595	0.7283625730994152	0.08086462572060693	0.24125691441546832	0.07740518759997031	0.0078125	0.125	12.873303804000216	0.359375	0.06510416666666667	False	0.75	0.1358695652173913	False
Huang2023	ok	212	855	2	{'n_components': 10, 'k_features': 100, 'lmbda': 0.7, 'alpha': 0.1}	0.8472556514973402	0.8335690235690235	0.9904761904761905	0.10963625680968578	0.020077953397894494	0.5697419818999606	0.8059259259259258	0.9952380952380953	0.1250931259980049	0.01505846504842087	0.47262345040001036	0.9005976430976432	0.7170995670995671	0.10864726836928883	0.07360757291453893	0.053588157100011816	0.901902356902357	0.7034632034632035	0.11812544953333606	0.08855962140899906	0.02723686580000049	0.8434006734006735	0.6742424242424242	0.10119682205722565	0.08155990446079728	0.13962734210001598	0.005859375	0.001953125	10.548027479999973	0.275390625	0.06510416666666667	False	0.09765625	0.002639358108108108	True
Hunter2023	ok	520	1998	2	{'n_components': 15, 'k_features': 150, 'lmbda': 0.5, 'alpha': 0.05}	0.8314598834623866	0.801613255872064	0.9903846153846153	0.05745605603396154	0.013598207330510535	11.9025880401	0.810724102234597	0.9961538461538462	0.056485063610818474	0.008108404256842016	8.80466403219998	0.8189030484757621	0.5923076923076923	0.054161096811852	0.05031132530858612	0.12478657430006024	0.8226400192760763	0.5903846153846153	0.05340098960806203	0.07025009329639735	0.051227933899986054	0.8108517169986437	0.6269230769230769	0.05940128546157942	0.05889068757874796	0.11690881159997843	0.275390625	0.001953125	114.90300346800018	1.0	0.57373046875	False	0.09765625	0.002639358108108108	True
ISPY1	ok	161	370	2	{'n_components': 20, 'k_features': 50, 'lmbda': 0.7, 'alpha': 0.05}	0.8970316860203439	0.48690476190476184	0.975	0.13169356278663688	0.03227486121839514	0.09038107270000637	0.4820089285714285	0.99375	0.13392274149976874	0.01976423537605237	0.15673226379997232	0.5698363095238095	0.5213235294117646	0.10410616064704831	0.08546509232967818	0.022878331800052366	0.5760019841269841	0.5272058823529411	0.09689424813813467	0.12437608614013027	0.020032601900038572	0.5500892857142856	0.5830882352941177	0.11853819253470246	0.09123443234613209	0.021355737200019577	0.044921875	0.001953125	5.404060733000051	1.0	0.22194602272727273	False	0.09765625	0.002639358108108108	True
Keek2020	ok	273	1322	2	{'n_components': 10, 'k_features': 150, 'lmbda': 0.5, 'alpha': 0.1}	0.8530650022246662	0.47843749999999996	1.0	0.10912669615261827	0.0	1.4575241696000147	0.4735069444444446	1.0	0.11297909554846831	0.0	1.9025912271999688	0.5890688131313131	0.5025132275132276	0.12495961002627001	0.1466080213437736	0.09623663480001596	0.5888036616161616	0.5304232804232805	0.13287088200731725	0.09383975727988028	0.03277348080000593	0.6239551767676768	0.5673280423280422	0.14501277318875042	0.12135149053529509	0.5281457636999903	0.013671875	0.001953125	27.066933041000084	0.6015625	0.09765624999999999	False	0.09765625	0.002639358108108108	True
LGG-1p19qDeletion	ok	159	2030	2	{'n_components': 15, 'k_features': 150, 'lmbda': 0.5, 'alpha': 0.05}	0.7630248391975127	0.7927272727272727	1.0	0.17315176145995173	0.0	0.24035763469998983	0.7684848484848485	1.0	0.1378367864394313	0.0	0.8369063194000319	0.7787878787878789	0.5725	0.11886618734024768	0.13356750270098552	0.08796201519999158	0.7746969696969697	0.54125	0.10609439096341797	0.194548087457403	0.03273632149998775	0.8181818181818181	0.47791666666666666	0.10488039840501626	0.15871117197951476	1.1518433555999992	0.49609375	0.001953125	17.784618808999994	1.0	0.7516571969696969	False	0.09765625	0.002639358108108108	True
LNDb	ok	173	105	2	{'n_components': 20, 'k_features': 50, 'lmbda': 0.7, 'alpha': 0.1}	0.8575582151120971	0.8172222222222223	0.9941176470588236	0.0959695487779633	0.018601633295108118	0.027087655300033476	0.7673484848484848	0.9941176470588236	0.10233669072666036	0.018601633295108118	0.04249571320003724	0.8076262626262626	0.6251633986928105	0.08793986615396703	0.08730989484426843	0.02174824090000129	0.8062878787878789	0.6401960784313725	0.0961175121263321	0.11283268360786851	0.012680172899990794	0.779949494949495	0.64640522875817	0.11284078656901722	0.07934591470215277	0.027662096400035807	0.845703125	0.001953125	3.0055763499999557	1.0	0.9396701388888888	False	0.09765625	0.002639358108108108	True
Li2020	ok	51	396	2	{'n_components': 20, 'k_features': 50, 'lmbda': 0.5, 'alpha': 0.1}	0.6057630288957689	0.5333333333333333	0.9600000000000002	0.18509256943286315	0.08432740427115676	0.02775343589996737	0.5666666666666667	0.9600000000000002	0.24783008914661625	0.08432740427115676	0.025773932200013405	0.7041666666666666	0.47666666666666674	0.33127256503622365	0.22001683437275293	0.018960890999937873	0.7041666666666666	0.4966666666666667	0.3581340962044769	0.24060109910158123	0.0119755572999793	0.5875	0.4166666666666667	0.31941424978069305	0.26069707125889036	0.12848312129999612	0.0859375	0.00390625	4.454014011000027	1.0	0.29296875	False	0.09765625	0.00500801282051282	True
Lu2019	ok	75	657	2	{'n_components': 10, 'k_features': 100, 'lmbda': 0.5, 'alpha': 0.2}	0.9136363636363636	0.6516666666666666	1.0	0.2285825890132492	0.0	0.040060069900005144	0.7083333333333334	1.0	0.1723565784165397	0.0	0.04174451169992608	0.6083333333333333	0.7892857142857143	0.2566702741449224	0.10740708160609486	0.04522851760000322	0.5816666666666666	0.8035714285714285	0.23073286354784328	0.10581183830137605	0.017731272799960607	0.5466666666666666	0.8410714285714285	0.2560140814028463	0.13161359043886242	0.36860946980000336	0.46875	0.00390625	8.681043616999887	1.0	0.738525390625	False	0.09765625	0.00500801282051282	True
Meningioma-SEG-CLASS	ok	88	2030	2	{'n_components': 15, 'k_features': 150, 'lmbda': 0.5, 'alpha': 0.05}	0.975287081339713	0.6299999999999999	0.75	0.14181364924121764	0.26352313834736496	0.1472451092000256	0.615	0.75	0.1174444970040879	0.26352313834736496	0.17521932550000657	0.5599999999999999	0.6833333333333333	0.2294921930407801	0.19606905085283594	0.09458166469999015	0.545	0.6722222222222222	0.19705391879782613	0.18601665190885455	0.028621099299948584	0.5533333333333333	0.6833333333333333	0.1965442180010128	0.19606905085283594	0.9445103156000414	0.796875	0.0625	11.245139977000008	1.0	0.9232954545454546	False	0.5	0.07102272727272728	False
NSCLC-Radiogenomics	ok	144	105	2	{'n_components': 20, 'k_features': 100, 'lmbda': 0.7, 'alpha': 0.05}	1.070013374855272	0.636052836052836	0.85	0.2785222390693834	0.24152294576982394	0.025063883500001792	0.6348484848484848	0.85	0.26190516045460294	0.24152294576982394	0.030130675500026884	0.6168026418026419	0.8290476190476191	0.2269808103188461	0.22910486695063603	0.03624079119997532	0.6210178710178711	0.8223809523809524	0.2554414550970094	0.22701243024782683	0.014900555000008354	0.66981351981352	0.8361904761904763	0.24826287406990125	0.2336214612367959	0.3335937866999757	0.921875	0.25	4.570736047000082	1.0	0.9602864583333334	False	1.0	0.26595744680851063	False
OcanaTienda2023	ok	67	1130	2	{'n_components': 20, 'k_features': 50, 'lmbda': 0.7, 'alpha': 0.05}	0.8141857675906183	0.5958333333333333	0.9833333333333334	0.1712900399257872	0.05270462766947298	0.04890426639992711	0.5333333333333333	0.9833333333333334	0.16759003476664838	0.05270462766947298	0.04743240770001193	0.6	0.47619047619047616	0.2144473229513198	0.2173502212322088	0.02053937630000746	0.5916666666666666	0.44523809523809516	0.22030422287664836	0.2182323221589099	0.013811004100011815	0.6041666666666667	0.47142857142857136	0.15987311712807414	0.23403953168973401	0.09652647709997382	0.9921875	0.001953125	5.194494193999844	1.0	0.9921875	False	0.09765625	0.002639358108108108	True
PI-CAI	ok	969	3045	2	{'n_components': 10, 'k_features': 150, 'lmbda': 0.5, 'alpha': 0.05}	0.8516238381602091	0.7195874141560032	0.9979381443298969	0.06351416826452065	0.004346773416038994	38.40281106980003	0.7122954407852156	0.9979381443298969	0.054441852097583184	0.004346773416038994	39.07467892579998	0.7266173710251146	0.5087628865979381	0.05067184968192218	0.03278591848876542	0.14904593920002754	0.7272746379565083	0.5066795532646048	0.050137477185103335	0.02334135550106687	0.08805513419997624	0.7249818588657053	0.5201030927835051	0.050531507487795176	0.030393435773352472	0.14524945470000147	0.625	0.001953125	403.41264232899994	1.0	0.8445945945945946	False	0.09765625	0.002639358108108108	True
Petrillo2023	ok	128	851	2	{'n_components': 15, 'k_features': 150, 'lmbda': 0.5, 'alpha': 0.05}	1.173758865248227	0.4913194444444445	0.8	0.13321482725514183	0.25819888974716115	0.08066453820003971	0.4757638888888889	0.8	0.12350982898109068	0.25819888974716115	0.08812352119996376	0.5209722222222222	0.8	0.13525881112760943	0.25819888974716115	0.07851106140001321	0.43152777777777784	0.8	0.17901533229735062	0.25819888974716115	0.02417711840002994	0.4888194444444444	0.8	0.15427939447198377	0.25819888974716115	1.1417522417000554	0.556640625	1.0	11.104295712999829	1.0	0.7952008928571429	False	1.0	1.0	False
Prostate-MRI-US-Biopsy	ok	773	1015	2	{'n_components': 10, 'k_features': 150, 'lmbda': 0.5, 'alpha': 0.1}	0.8371944441296911	0.6564637039891732	0.9987179487179487	0.06778150842489997	0.004054202128420985	7.546050181600004	0.6534497189096118	0.9974192474192474	0.0678616070236118	0.005440845690751941	7.5348996963000445	0.6878347002898886	0.5213619713619714	0.09546229137637635	0.0733135377250972	0.11499446999991961	0.6899482503500904	0.5238261738261738	0.0931768388419256	0.05622977105409681	0.050309852400005184	0.6856231162709743	0.49806859806859805	0.0956752325914882	0.05584272061258989	0.1098547329000212	0.193359375	0.001953125	84.20818537699984	1.0	0.4483309659090909	False	0.09765625	0.002639358108108108	True
QIN-HEADNECK	ok	59	210	2	{'n_components': 20, 'k_features': 50, 'lmbda': 0.7, 'alpha': 0.05}	1.1090909090909091	0.40750000000000003	0.85	0.29108274883040847	0.24152294576982397	0.02059460410000611	0.42750000000000005	0.85	0.3258429239850255	0.24152294576982397	0.026185158800035423	0.48500000000000004	0.8333333333333333	0.24698178070456936	0.23570226039551584	0.020658802300022216	0.49749999999999994	0.8	0.32112000179925815	0.21942686286812776	0.01276344660009272	0.655	0.8	0.22693611435820435	0.21942686286812776	0.10936737919996631	0.6875	1.0	4.257013330000063	1.0	0.869140625	False	1.0	1.0	False
Ramella2018	ok	91	242	2	{'n_components': 20, 'k_features': 150, 'lmbda': 0.7, 'alpha': 0.2}	1.171951219512195	0.752	0.85	0.22493455838433443	0.24152294576982394	0.032140199300010865	0.737	0.85	0.19183615694417752	0.24152294576982394	0.04124287889999323	0.55	0.85	0.24267032964268392	0.24152294576982394	0.08188841580008557	0.5900000000000001	0.85	0.24244128727957576	0.24152294576982394	0.026165753699888227	0.5760000000000002	0.85	0.1353349753594966	0.24152294576982394	1.0101155522000227	0.09375	1.0	9.403524284000014	1.0	0.29296875	False	1.0	1.0	False
Sasaki2019	ok	138	587	2	{'n_components': 20, 'k_features': 50, 'lmbda': 0.7, 'alpha': 0.05}	1.0441267811472414	0.5377125850340138	0.8	0.18482312878744442	0.25819888974716115	0.025479795199953515	0.5400935374149661	0.8	0.18613603190272962	0.25819888974716115	0.029530751400034205	0.5319727891156464	0.7571428571428571	0.14776735268622954	0.22131333406899525	0.020201983699917037	0.5367346938775511	0.7571428571428571	0.15084122184523444	0.22131333406899525	0.013438821900081166	0.5180697278911565	0.75	0.11785202495816563	0.21626073957839229	0.10625099240000964	0.6953125	0.03125	4.350100566000037	1.0	0.869140625	False	0.28125	0.03720238095238095	True
Song2020	ok	260	264	2	{'n_components': 10, 'k_features': 150, 'lmbda': 0.5, 'alpha': 0.05}	0.7729626155030216	0.9305896027049873	0.9923076923076923	0.047022549099025056	0.016216808513683983	0.06509068010009286	0.9240666384897154	0.9923076923076923	0.050010939552587785	0.016216808513683983	0.08675094400005037	0.9667582417582418	0.5384615384615385	0.03421452367754774	0.09763811674184496	0.08745967730005759	0.9614187094956325	0.5576923076923077	0.036645556253548164	0.08742424164734522	0.03158223509994969	0.9454177233023386	0.523076923076923	0.05212762966298891	0.1395022616280558	1.1357362184999602	0.00390625	0.001953125	10.801740258999871	0.1875	0.06510416666666667	False	0.09765625	0.002639358108108108	True
UCSF-PDGM	ok	418	7105	2	{'n_components': 10, 'k_features': 100, 'lmbda': 0.7, 'alpha': 0.1}	0.7557372796684212	0.7311929034297455	1.0	0.09350773137076614	0.0	1.4543669179000518	0.6599794531373477	1.0	0.0772241063354517	0.0	1.4676861723000456	0.9361838153943417	0.5049361207897795	0.07178328758318384	0.08220796648373371	0.11201222899994719	0.9373182392919235	0.542973286875726	0.07034176186671896	0.07100739616328536	0.08028295799995248	0.9089418365734154	0.5336236933797909	0.09855919218832543	0.1023387978512325	0.10366552580003371	0.001953125	0.001953125	27.28188051899997	0.09765625	0.048828125	True	0.09765625	0.002639358108108108	True
UPENN-GBM	ok	187	11165	2	{'n_components': 10, 'k_features': 150, 'lmbda': 0.5, 'alpha': 0.2}	0.7955012397491922	0.5839105339105338	0.9839181286549706	0.12646552446310422	0.025906498752440592	8.336189305699964	0.5567027417027416	0.9947368421052631	0.11726980238795642	0.016643566632465173	11.353366792900033	0.5998484848484849	0.43918128654970756	0.15631847379064256	0.12128767129635808	0.1464394130000528	0.6077164502164502	0.4435672514619883	0.17012824201126656	0.13003607739432893	0.0712294199999178	0.66258658008658	0.5342105263157895	0.19841334663266652	0.11436408116258732	1.2671007748999272	0.6953125	0.001953125	122.56008720099999	1.0	0.869140625	False	0.09765625	0.002639358108108108	True
Veeraraghavan2020	ok	150	200	2	{'n_components': 20, 'k_features': 100, 'lmbda': 0.5, 'alpha': 0.2}	0.8441850857260895	0.6096363636363636	1.0	0.14201954107063466	0.0	0.042011318399954686	0.6033636363636363	1.0	0.13593606367257816	0.0	0.05900828799999545	0.46336363636363637	0.47333333333333333	0.1931480303191353	0.10159226178366632	0.039708134500006056	0.46445454545454556	0.5333333333333333	0.20328724130977538	0.08888888888888889	0.017055689000017082	0.5017272727272728	0.5533333333333333	0.1722643717490784	0.09962894120648838	0.42389795560002314	0.0390625	0.001953125	6.061966350000148	1.0	0.2170138888888889	False	0.09765625	0.002639358108108108	True
WORC-CRLM	ok	77	1015	2	{'n_components': 15, 'k_features': 150, 'lmbda': 0.5, 'alpha': 0.05}	0.7287030537030537	0.5541666666666666	0.9714285714285713	0.09582326839255743	0.09035079029052512	0.029058536399998048	0.5541666666666666	0.9857142857142858	0.09582326839255743	0.04517539514526258	0.04900211809990651	0.5666666666666667	0.4267857142857142	0.11486707293408518	0.13026061875404224	0.08251127480002651	0.5791666666666667	0.45714285714285713	0.12100084174791391	0.18751417180002777	0.026871021000079053	0.6229166666666666	0.49107142857142855	0.18978799494354576	0.22259835656327565	1.1064022307999948	0.8125	0.001953125	11.420310956999856	1.0	0.9232954545454546	False	0.09765625	0.002639358108108108	True
WORC-Desmoid	ok	203	1015	2	{'n_components': 20, 'k_features': 150, 'lmbda': 0.3, 'alpha': 0.1}	0.71118156615985	0.744840724751439	1.0	0.08503906785310376	0.0	0.45591516999988924	0.7462944793301937	1.0	0.10096949295173695	0.0	0.9754393469998831	0.8239877681841967	0.44833333333333336	0.1093764832615343	0.09702068518357077	0.09300112590003665	0.8440329016221874	0.48690476190476184	0.10715809063571731	0.08916658719559051	0.03058237149998604	0.7137607927786499	0.5123809523809524	0.16061819080969256	0.11104760089665602	0.9169235869999739	0.10546875	0.001953125	16.965392622999843	1.0	0.3102022058823529	False	0.09765625	0.002639358108108108	True
WORC-GIST	ok	245	1015	2	{'n_components': 10, 'k_features': 150, 'lmbda': 0.5, 'alpha': 0.1}	0.8128915282455291	0.6250534188034187	0.9958333333333333	0.07768940146829831	0.013176156917368237	0.28888553159995356	0.5934294871794872	0.9958333333333333	0.09253314509015925	0.013176156917368237	0.20814180869992924	0.7303418803418803	0.5346666666666666	0.12515559386276193	0.09232858658744088	0.07908024639991709	0.7238782051282051	0.5268333333333334	0.1291062354265447	0.09176408964376068	0.027121358700014753	0.7172542735042735	0.449	0.09462588134004202	0.09694468322160978	0.9712089694999577	0.048828125	0.001953125	15.870657186000244	1.0	0.22194602272727273	False	0.09765625	0.002639358108108108	True
WORC-Lipo	ok	114	1015	2	{'n_components': 15, 'k_features': 50, 'lmbda': 0.7, 'alpha': 0.2}	0.9787626962142197	0.723888888888889	1.0	0.14476796241077367	0.0	0.08495581320003112	0.7376984126984127	1.0	0.13573117359369144	0.0	0.11950704300002143	0.8397619047619049	0.9128787878787878	0.0966940807283124	0.07027737399028151	0.024380925700006627	0.8536507936507937	0.8863636363636364	0.09287048246787247	0.07079720085291001	0.016916111999944406	0.843888888888889	0.8772727272727272	0.08921429634399207	0.07131770952769231	0.12190354230001503	0.0625	0.015625	6.380318042999988	1.0	0.24038461538461536	False	0.171875	0.019054878048780487	True
WORC-Liver	ok	186	1015	2	{'n_components': 10, 'k_features': 150, 'lmbda': 0.5, 'alpha': 0.2}	0.815191280475068	0.6741975308641976	0.9894736842105264	0.1708671015556001	0.022191422176620228	0.29426711330006583	0.6641975308641974	0.9894736842105264	0.1694634016595434	0.022191422176620228	0.6673201786998562	0.6828395061728395	0.47485380116959064	0.11472325508365754	0.13043106256770323	0.09293168030003471	0.6885185185185185	0.4792397660818713	0.10063903591448811	0.0818069225791867	0.031272932699994274	0.6881481481481482	0.5494152046783625	0.16043282580293822	0.1217227577187795	1.1269490787999075	0.751953125	0.001953125	15.364380399999845	1.0	0.9021577380952381	False	0.09765625	0.002639358108108108	True
WORC-Melanoma	ok	95	1015	2	{'n_components': 20, 'k_features': 100, 'lmbda': 0.5, 'alpha': 0.2}	0.8555314483016051	0.5133333333333333	1.0	0.20216574302863724	0.0	0.15190408759999627	0.5189999999999999	1.0	0.22073837930628518	0.0	0.27572472660003766	0.46366666666666667	0.4644444444444445	0.17647054103122095	0.18285946990484805	0.053791970400016	0.5103333333333333	0.41111111111111115	0.19030968913268123	0.15270761576361705	0.022720266900114437	0.552	0.5177777777777778	0.174589111987808	0.17817856058264459	0.5957229476999146	0.322265625	0.001953125	9.360612723000031	1.0	0.64453125	False	0.09765625	0.002639358108108108	True
Wang2024	ok	67	280	2	{'n_components': 15, 'k_features': 50, 'lmbda': 0.7, 'alpha': 0.2}	0.8623410724156992	0.7150000000000001	0.9857142857142858	0.12722100921304305	0.04517539514526258	0.023409025400042083	0.7108333333333333	1.0	0.14240277168200083	0.0	0.02739482440001666	0.7805555555555556	0.7357142857142857	0.19530234027073598	0.22849701169543005	0.019446523499982504	0.7130555555555556	0.7238095238095238	0.20492081678605367	0.2079304494452421	0.013724284299996725	0.7386111111111111	0.7547619047619046	0.2769631573602876	0.20266864083853695	0.12773061409998263	0.349609375	0.015625	4.687307278999924	1.0	0.6723257211538461	False	0.171875	0.019054878048780487	True
Zhang2023	ok	203	1781	3	{'n_components': 10, 'k_features': 150, 'lmbda': 0.5, 'alpha': 0.05}	0.9822607947607946	0.4871818181818181	1.0	0.10247035899221128	0.0	0.08751803449999898	0.48668686868686867	0.9521428571428571	0.11337439613335183	0.029818992866978377	0.12808866470004432	0.6067373737373736	0.8603571428571429	0.1714872167945067	0.0509184355104311	0.34465916949998243	0.5889696969696969	0.8671428571428571	0.17393400899699507	0.017761649430055437	0.032202671000004554	0.6196060606060605	0.8491071428571428	0.14650135729409244	0.05139942130222948	1.0652458198000658	0.16015625	0.001953125	20.261573436000162	1.0	0.4214638157894737	False	0.09765625	0.002639358108108108	True
Zhang2024A	ok	255	3850	2	{'n_components': 10, 'k_features': 150, 'lmbda': 0.5, 'alpha': 0.05}	0.7866316307087098	0.6147835497835499	0.9960000000000001	0.07206228786670404	0.012649110640673528	0.2804841346999183	0.6121861471861473	0.9960000000000001	0.0660872645303991	0.012649110640673528	0.4902789484998721	0.6935497835497836	0.4518461538461539	0.1331325753214761	0.11954120050982166	0.11193603740007348	0.6872294372294372	0.5069230769230769	0.13673932992008922	0.083736696373374	0.049032966099957775	0.712034632034632	0.44292307692307703	0.13049278345893325	0.07981388607414383	0.9499736285999916	0.08984375	0.001953125	18.033442281000134	1.0	0.29296875	False	0.09765625	0.002639358108108108	True
Zhang2024B	ok	192	833	2	{'n_components': 15, 'k_features': 150, 'lmbda': 0.5, 'alpha': 0.05}	1.0443647787397787	0.5717948717948719	0.75	0.12830262587291874	0.26352313834736496	0.19863998160003576	0.5684065934065934	0.75	0.12060752069041879	0.26352313834736496	0.4194020746999286	0.593864468864469	0.7242105263157895	0.13639480640533597	0.236340599643194	0.09593129400009275	0.612820512820513	0.7242105263157895	0.12106459543713795	0.236340599643194	0.03140605760008839	0.5622710622710623	0.7242105263157895	0.1264657577371629	0.236340599643194	0.9410531997999442	0.91015625	0.0625	12.730771382000057	1.0	0.9602864583333334	False	0.5	0.07102272727272728	False
