# Supplementary material for: RiTex: Harmonization of Radiomic Features Based on Riemannian Geometry
Source: J Imaging. 2026 Jun 17;12(6):264. doi: 10.3390/jimaging12060264 (PMC13302101; doi:10.3390/jimaging12060264)
Supplement: Supplementary file 1 [file jimaging-12-00264-s001.zip › Supplementary Tables/TableS2.xlsx]

## Sheet: Лист1
alpha	beta	bio	batch	J	nc	kf	lm	al
0.5	0.25	0.7000000000000001	0.34782608695652173	0.24891304347826085	10	50	0.3	0.2
0.5	0.5	0.7000000000000001	0.34782608695652173	0.32391304347826083	10	50	0.3	0.2
0.5	1.0	0.7230769230769231	0.391304347826087	0.4725752508361204	10	50	0.3	0.1
0.5	2.0	0.7230769230769231	0.391304347826087	0.7494983277591973	10	50	0.3	0.1
1.0	0.25	0.7000000000000001	0.34782608695652173	0.4228260869565217	10	50	0.3	0.2
1.0	0.5	0.7000000000000001	0.34782608695652173	0.4978260869565217	10	50	0.3	0.2
1.0	1.0	0.7000000000000001	0.34782608695652173	0.6478260869565217	10	50	0.3	0.2
1.0	2.0	0.7230769230769231	0.391304347826087	0.9451505016722408	10	50	0.3	0.1
1.5	0.25	0.7000000000000001	0.34782608695652173	0.5967391304347825	10	50	0.3	0.2
1.5	0.5	0.7000000000000001	0.34782608695652173	0.6717391304347826	10	50	0.3	0.2
1.5	1.0	0.7000000000000001	0.34782608695652173	0.8217391304347825	10	50	0.3	0.2
1.5	2.0	0.7000000000000001	0.34782608695652173	1.1217391304347823	10	50	0.3	0.2
2.0	0.25	0.7000000000000001	0.34782608695652173	0.7706521739130434	10	50	0.3	0.2
2.0	0.5	0.7000000000000001	0.34782608695652173	0.8456521739130434	10	50	0.3	0.2
2.0	1.0	0.7000000000000001	0.34782608695652173	0.9956521739130434	10	50	0.3	0.2
2.0	2.0	0.7000000000000001	0.34782608695652173	1.2956521739130433	10	50	0.3	0.2
