# Supplementary material for: RiTex: Harmonization of Radiomic Features Based on Riemannian Geometry
Source: J Imaging. 2026 Jun 17;12(6):264. doi: 10.3390/jimaging12060264 (PMC13302101; doi:10.3390/jimaging12060264)
Supplement: Supplementary file 1 [file jimaging-12-00264-s001.zip › Supplementary Tables/TableS3.xlsx]

## Sheet: Лист1
dataset	n	p	n_batches	bio_delta_mean	bio_delta_CI_low	bio_delta_CI_high	batch_delta_mean	batch_delta_CI_low	batch_delta_CI_high
Ahn2021	114	108	2	0.093174	0.081083	0.105559	-0.432247	-0.534455	-0.335819
Arita2018	168	683	2	0.059436	0.051966	0.066805	-0.564602	-0.615205	-0.508379
BraTS-2021	577	4060	2	-0.068386	-0.091604	-0.045274	-0.353577	-0.384732	-0.324249
Brancato2023	58	2380	2	-0.195573	-0.224601	-0.166993	-0.460913	-0.598971	-0.317194
C4KC-KiTS	70	315	2	-0.069454	-0.079383	-0.059855	-0.456112	-0.535354	-0.37588
Colorectal-Liver-Metastases	90	525	2	-0.10141	-0.134057	-0.069527	-0.404543	-0.530483	-0.276102
Dai2023	119	851	2	0.065758	0.03274	0.101552	-0.243672	-0.311723	-0.182659
Deng2023	261	225	2	0.053199	0.03651	0.06875	-0.353909	-0.408183	-0.298444
Dong2022	279	851	2	-0.218865	-0.229031	-0.208347	-0.366407	-0.447161	-0.277759
Fusco2022	54	192	2	-0.063015	-0.161792	0.040699	-0.48692	-0.626121	-0.351087
Granata2021	88	580	2	-0.004783	-0.017661	0.008656	-0.489358	-0.547892	-0.428833
Granata2024	51	851	2	0.283795	0.235441	0.329722	-0.596768	-0.707009	-0.474691
HCC-TACE-Seg	84	420	2	-0.147592	-0.174399	-0.122495	-0.502636	-0.55439	-0.45422
HNSCC	93	105	2	0.098575	0.086817	0.111516	-0.53791	-0.59989	-0.475331
Head-Neck-PET-CT	91	210	2	0.041964	0.021444	0.063831	-0.537649	-0.667867	-0.403605
Head-Neck-Radiomics-HN1	137	105	2	0.047985	-0.01463	0.11481	-0.029077	-0.036372	-0.021112
Hosny2018A	293	984	2	-0.007235	-0.019414	0.004984	-0.504684	-0.549779	-0.462637
Hosny2018B	207	984	2	0.016699	-0.032012	0.064225	-0.479096	-0.511457	-0.448746
Hosny2018C	183	984	2	0.130069	0.101436	0.16015	-0.021586	-0.035716	-0.007239
Huang2023	212	855	2	0.067029	0.066425	0.067635	-0.273125	-0.308772	-0.241922
Hunter2023	520	1998	2	0.017249	0.015203	0.019313	-0.398675	-0.42178	-0.376571
ISPY1	161	370	2	0.082836	0.065226	0.100054	-0.452741	-0.484792	-0.418635
Keek2020	273	1322	2	0.110799	0.100111	0.120512	-0.496725	-0.590706	-0.408343
LGG-1p19qDeletion	159	2030	2	-0.014554	-0.048078	0.018367	-0.427192	-0.506658	-0.346638
LNDb	173	105	2	-0.009746	-0.014634	-0.004799	-0.368405	-0.4083	-0.325186
Li2020	51	396	2	0.169771	0.077227	0.265189	-0.483976	-0.56762	-0.404527
Lu2019	75	657	2	-0.04334	-0.061498	-0.025652	-0.209086	-0.275516	-0.141242
Meningioma-SEG-CLASS	88	2030	2	-0.069882	-0.121133	-0.015967	-0.066165	-0.107595	-0.024788
NSCLC-Radiogenomics	144	105	2	-0.020039	-0.052263	0.013587	-0.02098	-0.028517	-0.013408
OcanaTienda2023	67	1130	2	0.003824	-0.024021	0.029674	-0.506165	-0.613693	-0.407109
PI-CAI	969	3045	2	0.006987	-0.000181	0.014831	-0.48884	-0.506742	-0.471423
Petrillo2023	128	851	2	0.029653	0.028516	0.030986	0.0	0.0	0.0
Prostate-MRI-US-Biopsy	773	1015	2	0.031127	0.015081	0.047705	-0.477314	-0.519854	-0.432926
QIN-HEADNECK	59	210	2	0.077071	0.048754	0.103954	-0.01665	-0.020482	-0.013021
Ramella2018	91	242	2	-0.201983	-0.213176	-0.190451	0.0	0.0	0.0
Sasaki2019	138	587	2	-0.005246	-0.027225	0.019262	-0.042996	-0.065522	-0.0206
Song2020	260	264	2	0.036231	0.028419	0.044594	-0.453877	-0.50607	-0.404547
UCSF-PDGM	418	7105	2	0.204718	0.191757	0.218487	-0.495588	-0.545672	-0.448621
UPENN-GBM	187	11165	2	0.015462	-0.003738	0.033345	-0.54563	-0.601731	-0.487783
Veeraraghavan2020	150	200	2	-0.146686	-0.179656	-0.11538	-0.52571	-0.587516	-0.464263
WORC-CRLM	77	1015	2	0.01256	0.000967	0.02452	-0.544037	-0.570383	-0.518993
WORC-Desmoid	203	1015	2	0.079155	0.064549	0.093774	-0.551839	-0.611025	-0.48905
WORC-GIST	245	1015	2	0.105038	0.07602	0.134959	-0.461341	-0.507847	-0.412388
WORC-Lipo	114	1015	2	0.11662	0.08672	0.144731	-0.086867	-0.131466	-0.0421
WORC-Liver	186	1015	2	0.009026	-0.024955	0.041613	-0.514089	-0.583963	-0.450438
WORC-Melanoma	95	1015	2	-0.04992	-0.066187	-0.034189	-0.538222	-0.644512	-0.423917
Wang2024	67	280	2	0.065706	0.027685	0.105737	-0.248462	-0.35724	-0.143755
Zhang2023	203	1781	3	0.120153	0.079393	0.161032	-0.140377	-0.17127	-0.108769
Zhang2024A	255	3850	2	0.078064	0.042514	0.115226	-0.544971	-0.611661	-0.48058
Zhang2024B	192	833	2	0.021942	0.017065	0.02688	-0.026117	-0.041851	-0.009566
