# Supplementary material for: RiTex: Harmonization of Radiomic Features Based on Riemannian Geometry
Source: J Imaging. 2026 Jun 17;12(6):264. doi: 10.3390/jimaging12060264 (PMC13302101; doi:10.3390/jimaging12060264)
Supplement: Supplementary file 1 [file jimaging-12-00264-s001.zip › Supplementary Tables/TableS4.xlsx]

## Sheet: Лист1
n	ComBat_bio_mean	ComBat_bio_CI_low	ComBat_bio_CI_high	ComBat_batch_mean	ComBat_batch_CI_low	ComBat_batch_CI_high	CovBat_bio_mean	CovBat_bio_CI_low	CovBat_bio_CI_high	CovBat_batch_mean	CovBat_batch_CI_low	CovBat_batch_CI_high	RiTex_bio_mean	RiTex_bio_CI_low	RiTex_bio_CI_high	RiTex_batch_mean	RiTex_batch_CI_low	RiTex_batch_CI_high
80	0.6423	0.6356	0.6491	0.7779	0.7771	0.7788	0.6419	0.6319	0.652	0.7769	0.776	0.7777	0.6397	0.6295	0.6502	0.7209	0.7094	0.7324
160	0.6873	0.6823	0.6922	0.9173	0.9166	0.9179	0.6859	0.679	0.6935	0.9123	0.9117	0.9129	0.676	0.6692	0.6829	0.6331	0.6248	0.641
240	0.7099	0.7058	0.7137	0.987	0.9865	0.9875	0.7079	0.7021	0.7137	0.98	0.9795	0.9805	0.694	0.6879	0.6999	0.5892	0.5826	0.5967
320	0.71	0.7069	0.7134	0.987	0.9866	0.9874	0.7079	0.7034	0.7129	0.98	0.9796	0.9804	0.6941	0.6889	0.699	0.589	0.5828	0.5947
380	0.71	0.7068	0.7132	0.987	0.9866	0.9874	0.708	0.7033	0.7131	0.98	0.9796	0.9804	0.6939	0.6889	0.6986	0.5891	0.5836	0.5946
